# Supplementary material for: PERCC1, a new member of the Yap/TAZ/FAM181 transcriptional co-regulator family
Source: Bioinform Adv. 2022 Feb 3;2(1):vbac008. doi: 10.1093/bioadv/vbac008 (PMC9710580; doi:10.1093/bioadv/vbac008)
Supplement: vbac008_Supplementary_Data [file vbac008_supplementary_data.zip]

Archive with 9 entries (9 files):
- FigureS2Percc1.png
- FigureS3Percc1.png
- FigureS4Percc1.png
- FigureS5Percc1.png
- FigureS6Percc1.png
- FigureS7Percc1.png
- SupplementalMaterialPercc1.pdf
- VideoPercc1.mp4
- FigureS1Percc1.png
